# Supplementary material for: Implemented occupational health surveillance limits the spread of SARS-CoV-2 Omicron at the workplace
Source: Front Med (Lausanne). 2022 Aug 30;9:910176. doi: 10.3389/fmed.2022.910176 (PMC9468326; doi:10.3389/fmed.2022.910176)
Supplement: Supplementary file 1 [file Data_Sheet_1.XLSX]

## Sheet: nextstrain_ncov_gisaid_global
strain	gisaid_epi_isl	collection date	originating_lab	submitting_lab	author
hCoV-19/SouthAfrica/NHLS-UCT-GP-5790/2020	EPI_ISL_700570	2020-05-19	Dr Abdurahman CDC wc DAC	NHLS/UCT	Arash Iranzadeh et al
hCoV-19/Morocco/HMIMV-00210/2020	EPI_ISL_2968058	2020-12-07	Centre de Virologie des Maladies infectueuses Tropicales	Functional Genomic Platform UATRS-biology, CNRST	Khalid ENNIBI et al
hCoV-19/Australia/WA913/2022	EPI_ISL_8527462	2022-01-04	PathWest Laboratory Medicine WA	PathWest Laboratory Medicine WA Microbial Surveillance Unit	PathWest Laboratory Medicine WA Microbial Surveillance Unit et al
hCoV-19/India/TG-GMCH-ICMR-INSACOG-311501/2022	EPI_ISL_8527531	2022-01-03	Gandhi Medical College and Hospital (GMCH), Secunderabad	NIV Influenza	Dr.K.Nagamani et al
hCoV-19/Guangdong/IVDC-12-01/2021	EPI_ISL_8207301	2021-12-27	Guangdong Center for Disease Control and Prevention	National Institute for Viral Disease Control and Prevention, China CDC	Qianfang Guo et al
hCoV-19/Philippines/PH-PGC-102279/2021	EPI_ISL_8325428	2021-12-19	Philippine Airport Diagnostic Laboratory	Philippine Genome Center	Cynthia P. Saloma et al
hCoV-19/NewZealand/22CV0298/2022	EPI_ISL_8648494	2022-01-05	PathLab Bay of Plenty	Institute of Environmental Science and Research (ESR)	Sarah Cockerton et al
hCoV-19/Denmark/DCGC-307209/2022	EPI_ISL_8611917	2022-01-06	Department of Bacteria, Parasites and Fungi, Statens Serum Institut, Copenhagen, Denmark	Statens Serum Institut Bioinformatics and Microbial Genomics	Danish Covid-19 Genome Consortium et al
hCoV-19/Sweden/SUS0007859/2022	EPI_ISL_8539044	2022-01-02	Clinical Microbiology, Infection Prevention and Control	Section for Molecular Diagnostics	BjÃ¶rn HallstrÃ¶m et al
hCoV-19/Denmark/DCGC-301782/2022	EPI_ISL_8529996	2022-01-03	Department of Bacteria, Parasites and Fungi, Statens Serum Institut, Copenhagen, Denmark	Statens Serum Institut Bioinformatics and Microbial Genomics	Danish Covid-19 Genome Consortium et al
hCoV-19/Sweden/SUS0007856/2022	EPI_ISL_8539041	2022-01-01	Clinical Microbiology, Infection Prevention and Control	Section for Molecular Diagnostics	BjÃ¶rn HallstrÃ¶m et al
hCoV-19/Chile/CO-USACH-00221/2021	EPI_ISL_8547258	2021-12-09	Hospital San Pablo	Unidad de SecuenciaciÃ³n y GenÃ³mica, USACH	Carlos A. Villarroel et al
hCoV-19/USA/TN-4-66735-3/2022	EPI_ISL_8681304	2022-01-04	UTMG Pathology LLC	UTMG Pathology LLC	Parasakthy Kumaravelu et al
hCoV-19/USA/UT-UPHL-220109501265/2022	EPI_ISL_8606541	2022-01-03	Utah Public Health Laboratory	Utah Public Health Laboratory	Erin L. Young et al
hCoV-19/Nigeria/NCDC-NR1474/2021	EPI_ISL_8064556	2021-11-29	LIFEBRIDGE	National Reference Laboratory, Nigeria Centre for Disease Control	Dr Ndodo Nnaemeka et al
hCoV-19/Algeria/92827/2021	EPI_ISL_7880242	2021-11-30	NIC, Viral Respiratory Unit	Virology Departement	Fayez Khardine et al
hCoV-19/Ecuador/USFQ-2488/2021	EPI_ISL_8428150	2021-12-26	Institute of Microbiology, Universidad San Francisco de Quito	Institute of Microbiology, Universidad San Francisco de Quito	Sully MÃ¡rquez et al
hCoV-19/Kazakhstan/2871/2021	EPI_ISL_8527628	2021-12-28	OLYMP LLP	National center for Biotechnology, National center of Expertise	Shevtsov Alexandr et al
hCoV-19/Kazakhstan/2846/2021	EPI_ISL_8527622	2021-12-21	MPK clinic LLP	National center of Expertise, National center for Biotechnology	Abdaliyev Askar et al
hCoV-19/Mali/CICM23128/2021	EPI_ISL_8623327	2021-12-23	CICM, Bamako	Malaria Research and Training Center	Antoine Dara et al
hCoV-19/Israel/ICH-741109966/2021	EPI_ISL_8327687	2021-12-28	Clinical Microbiology Laboratory, Tel Aviv Sourasky Medical Center	Clinical Microbiology Laboratory, Tel Aviv Sourasky Medical Center	Katya Levytskyi et al
hCoV-19/Kenya/SS4179/2021	EPI_ISL_7834693	NOT FOUND	Pathologist Lancet Kenya	KEMRI-Wellcome Trust Research Programme,Kilifi	Githinji G. et al
hCoV-19/Kenya/SS4452/2021	EPI_ISL_8389252	NOT FOUND	Aga Khan University Hospital	KEMRI-Wellcome Trust Research Programme,Kilifi	Githinji G. et al
hCoV-19/Kenya/SS4384/2021	EPI_ISL_8389262	NOT FOUND	Aga Khan University Hospital	KEMRI-Wellcome Trust Research Programme,Kilifi	Githinji G. et al
hCoV-19/Kenya/SS4237/2021	EPI_ISL_7846023	NOT FOUND	The Nairobi Hospital	KEMRI-Wellcome Trust Research Programme,Kilifi	Githinji G. et al
hCoV-19/Lebanon/LAU-CVD-O3/2021	EPI_ISL_7651288	2021-12-06	Laboratory of Molecular Biology and Cancer Immunology, Faculty of Sciences, Lebanese University	Microbial Pathogenomics Lab - LAU	Sima tokajian et al
hCoV-19/Lebanon/LAU-CVD-O2/2021	EPI_ISL_7651287	2021-12-04	Laboratory of Molecular Biology and Cancer Immunology, Faculty of Sciences, Lebanese University	Microbial Pathogenomics Lab - LAU	Sima tokajian et al
hCoV-19/Algeria/95495-46/2021	EPI_ISL_7661152	2021-12-10	NIC, Viral Respiratory Unit	Virology Departement	Fayez Khardine et al
hCoV-19/Cambodia/894324/2021	EPI_ISL_7834699	2021-12-18	Virology Unit, Institut Pasteur du Cambodge	Virology Unit, Institut Pasteur du Cambodge	Leakhena Pum et al
hCoV-19/Switzerland/BE-IFIK-5641-8946/2022	EPI_ISL_8479705	2022-01-03	Institute for Infectious Diseases	Institute for Infectious Diseases, University of Bern	Stefan Neuenschwander et al
hCoV-19/USA/IN-INSPHL-14225/2022	EPI_ISL_8547186	2022-01-03	IN State Department of Health Laboratory Services	IN State Department of Health Laboratory Services	Cassandra Campion et al
hCoV-19/Bangladesh/IEDCR-ideSHi-OIS-688/2022	EPI_ISL_8414994	2022-01-03	Institute of Epidemiology, Disease Control and Research (IEDCR)	IEDCR-ideSHi Genomics Lab	Hassan Afrad et al
hCoV-19/Kenya/SS4386/2021	EPI_ISL_8389230	NOT FOUND	Aga Khan University Hospital	KEMRI-Wellcome Trust Research Programme,Kilifi	Githinji G. et al
hCoV-19/Nigeria/LSB-08-21-0088/2021	EPI_ISL_8429178	2021-11-21	Lagos State Biobank, Lagos, Nigeria	54gene Molecular Genetics Laboratory, Nigeria	Oluwatimilehin Adewumi et al
hCoV-19/Turkey/HSGM-F13183/2021	EPI_ISL_8484996	2021-12-30	Ministry of Health Turkey	Ministry of Health Turkey	Fatma Bayrakdar et al
hCoV-19/Brazil/CE-FIOCRUZ-48061CE/2022	EPI_ISL_8621451	2022-01-04	HM HOSPITAL DE MESSEJANA DR CARLOS ALBERTO STUDART GOMES	Analytical Competence Molecular Epidemiology Lab/ACME, Oswaldo Cruz Foundation, Ceara (FIOCRUZ CE)	Fabio Miyajima et al
hCoV-19/USA/NY-NYCPHL-009093/2022	EPI_ISL_8630870	2022-01-01	OCME Office Of Chief Medical Examiner	New York City Public Health Laboratory	Jade Wang et al
hCoV-19/Zimbabwe/QIBZIM-71210/2021	EPI_ISL_8559278	2021-12-07	National Microbiology Reference Laboratory	Quadram Institute Bioscience	Dave J. Baker et al
hCoV-19/Egypt/ARMY-RLEUH/Omi058-2021	EPI_ISL_7952324	2021-12-09	RLEUH	Biological Prevention Department-Egypt Army	Mohamed Seadawy et al
hCoV-19/Zimbabwe/QIBZIM-71331/2021	EPI_ISL_8559303	2021-12-01	National Microbiology Reference Laboratory	Quadram Institute Bioscience	Dave J. Baker et al
hCoV-19/Zimbabwe/QIBZIM-70492/2021	EPI_ISL_8559219	2021-11-28	National Microbiology Reference Laboratory	Quadram Institute Bioscience	Dave J. Baker et al
hCoV-19/SouthAfrica/CERI-KRISP-K032683/2021	EPI_ISL_7358053	2021-11-30	National Health Laboratory Service, Kwazulu-Natal, South Africa	CERI, Centre for Epidemic Response and Innvoation, Stellenbosch University and KRISP, KZN Research Innovation and Sequencing Platform, UKZN.	Nokukhanya Mdlalose et al
hCoV-19/Mozambique/CERI-KRISP-K033863/2021	EPI_ISL_8578319	2021-12-06	Instituto Nacional de Saude (INS), Mozambique	CERI, Centre for Epidemic Response and Innvoation, Stellenbosch University and KRISP, KZN Research Innovation and Sequencing Platform, UKZN.	Nalia Ismael et al
hCoV-19/Mozambique/CERI-KRISP-K033848/2021	EPI_ISL_8578328	2021-12-08	Instituto Nacional de Saude (INS), Mozambique	CERI, Centre for Epidemic Response and Innvoation, Stellenbosch University and KRISP, KZN Research Innovation and Sequencing Platform, UKZN.	Nalia Ismael et al
hCoV-19/Mozambique/CERI-KRISP-K033894/2021	EPI_ISL_8578316	2021-12-12	Instituto Nacional de Saude (INS), Mozambique	CERI, Centre for Epidemic Response and Innvoation, Stellenbosch University and KRISP, KZN Research Innovation and Sequencing Platform, UKZN.	Nalia Ismael et al
hCoV-19/NewZealand/21CV3860/2021	EPI_ISL_8188987	2021-12-25	PathLab Bay of Plenty	Institute of Environmental Science and Research (ESR)	Sarah Cockerton et al
hCoV-19/Georgia/Tb-sNGS2528/2021	EPI_ISL_8541199	2021-12-28	JSC Megalab	Department for Virology, Molecular Biology and Genome Research, R. G. Lugar Center for Public Health Research, National Center for Disease Control and Public Health (NCDC) of Georgia.	Giorgi Tomashvili et al
hCoV-19/Iraq/CPHL-040122-53/2022	EPI_ISL_8519818	2022-01-02	Central Public Health Laboratory	Central Public Health Laboratory	Dr. Hani Mousa Al-Akabi et al
hCoV-19/Botswana/R44B41_BHP_00084864/2021	EPI_ISL_7380509	2021-11-26	Botswana Harvard HIV Reference Laboratory	Botswana Harvard HIV Reference Laboratory	Sikhulile Moyo et al
hCoV-19/Ghana/NMIMR-NUR-21-35969/2021	EPI_ISL_8065975	2021-12-08	Noguchi Memorial Institute for Medical Research, University of Ghana, Legon, Ghana	Noguchi Memorial Institute for Medical Research, University of Ghana, Legon, Ghana	Bright Adu et al
hCoV-19/HongKong/HK-HKPU-12523/2021	EPI_ISL_8216401	2021-12-18	Department of Health Technology and Informatics, The Hong Kong Polytechnic University	Department of Health Technology and Informatics, The Hong Kong Polytechnic University	Gilman Kit-Hang Siu et al
hCoV-19/Russia/SPE-RII-7508S/2021	EPI_ISL_8379897	2021-12-24	WHO National Influenza Centre Russian Federation	WHO National Influenza Centre Russian Federation	Andrey Komissarov et al
hCoV-19/Russia/SPE-RII-6086S/2021	EPI_ISL_7891522	2021-12-17	WHO National Influenza Centre Russian Federation	WHO National Influenza Centre Russian Federation	Andrey Komissarov et al
hCoV-19/Suriname/SR-895/2021	EPI_ISL_8572422	2021-12-27	Central Laboratory, Bureau of Public Health (BOG) and Academic Hospital Paramaribo	Erasmus Medical Center	Bas B Oude Munnink et al
hCoV-19/Congo/FCRM-149-14339/2021	EPI_ISL_8097970	2021-12-14	Fondation Congolaise pour la recherche medicale (FCRM), Francine Ntoumi	Fondation Congolaise pour la Recherche MÃ©dicale	Mfoutou Mapanguy Claujens Chastel et al
hCoV-19/Japan/TKYS01673/2022	EPI_ISL_8559473	2022-01-01	Tokyo Metropolitan Institute of Public Health	Tokyo Metropolitan Institute of Public Health	Masaki Hayashi et al
hCoV-19/Mozambique/CERI-KRISP-K032749/2021	EPI_ISL_7715452	2021-11-30	Instituto Nacional de Saude (INS), Mozambique	CERI, Centre for Epidemic Response and Innvoation, Stellenbosch University and KRISP, KZN Research Innovation and Sequencing Platform, UKZN.	Nalia Ismael et al
hCoV-19/Italy/SIC_CQRC_3120867/2021	EPI_ISL_8647635	2021-12-30	Laboratorio CQRC	CQRC_QUALITY CONTROL CHEMICAL BIOLOGICAL RISK_AOOR Villa Sofia Cervello Palermo	Di Gaudio F. et al
hCoV-19/Guadeloupe/IPP51616/2021	EPI_ISL_8542311	2021-12-20	Hopital	National Reference Center for Viruses of Respiratory Infections, Institut Pasteur, Paris	Marion Barbet et al
hCoV-19/France/BFC-HMN-22012050991/2022	EPI_ISL_8633263	2022-01-03	CH. de MÃ¢con	Department of Virology, Henri Mondor University Hospital, Assistance Publique HÃ´pitaux de Paris, UniversitÃ© Paris-Est CrÃ©teil, INSERM U955	Christophe Rodriguez et al
hCoV-19/Colombia/DC-LSPSDS-VG-862/2022	EPI_ISL_8633809	2022-01-02	LSPSDS	LSPSDS	Johana Hernandez Toloza et al
hCoV-19/France/IDF-HMN-22012051278/2022	EPI_ISL_8633240	2022-01-05	HOPITAL EMILE ROUX	Department of Virology, Henri Mondor University Hospital, Assistance Publique HÃ´pitaux de Paris, UniversitÃ© Paris-Est CrÃ©teil, INSERM U955	Christophe Rodriguez et al
hCoV-19/USA/NM-Curative-192420/2022	EPI_ISL_8638507	2022-01-02	Curative Labs	Curative Labs	Mikhail Hanewich-Hollatz et al
hCoV-19/Moldova/779/2022	EPI_ISL_8519905	2022-01-05	Virology Laboratory, NAPH, Moldova	Virology Laboratory, NAPH, Moldova	Halacu Ala et al
hCoV-19/SouthAfrica/NICD-N22894/2021	EPI_ISL_7971715	2021-10-12	EAST LONDON LABORATORY	National Institute for Communicable Diseases of the National Health Laboratory Service	Amoako DG et al
hCoV-19/Nigeria/NCDC-NR1613/2021	EPI_ISL_8621084	2021-12-14	Arab Labs	National Reference Laboratory, Nigeria Centre for Disease Control	Dr Ndodo Nnaemeka et al
hCoV-19/Mexico/SIN-INMEGEN-47-278/2021	EPI_ISL_8436327	2021-12-12	SALUD DIGNA	Instituto Nacional de Medicina Genomica	Cedro-Tanda A et al
hCoV-19/PuertoRico/PR-CDC-ASC210569318/2021	EPI_ISL_8633061	2021-12-27	Aegis Sciences Corporation	Centers for Disease Control and Prevention Division of Viral Diseases, Pathogen Discovery	Dakota Howard et al
hCoV-19/USA/NV-NSPHL-482/2022	EPI_ISL_8486899	2022-01-03	Nevada State Public Health Laboratory	Nevada State Public Health Laboratory	Andrew Gorzalski et al
hCoV-19/Argentina/PAIS-G0648/2021	EPI_ISL_8207594	2021-12-13	Laboratorio Central, Ministerio de Salud CÃ³rdoba	Fundacion para el Progreso de la Medicina and Instituto de Patologia Vegetal (IPAVE-CIAP-INTA) on behalf of 'Proyecto Argentino Interinstitucional de genomica de SARS-CoV-2' (PAIS Consortium)	Zeballos et al
hCoV-19/Argentina/PAIS-G0599/2021	EPI_ISL_8207552	2021-12-13	Laboratorio Central, Ministerio de Salud CÃ³rdoba	Fundacion para el Progreso de la Medicina and Instituto de Patologia Vegetal (IPAVE-CIAP-INTA) on behalf of 'Proyecto Argentino Interinstitucional de genomica de SARS-CoV-2' (PAIS Consortium)	Zeballos et al
hCoV-19/Mexico/OAX-INMEGEN-45-180/2021	EPI_ISL_8186940	2021-12-21	Salud Digna	Instituto Nacional de Medicina Genomica	Cedro-Tanda A et al
hCoV-19/Australia/ACT-2431/2021	EPI_ISL_8331777	2021-12-26	ACT Pathology	Schwessinger Lab	Austin Bird et al
hCoV-19/FrenchGuiana/IPG-202200046/2022	EPI_ISL_8481651	2022-01-04	CNR Institut Pasteur de la Guyane	Institut Pasteur de la Guyane	Anne Lavergne et al
hCoV-19/NewZealand/21CV3808/2021	EPI_ISL_7984742	2021-12-17	Wellington SCL (WN)	Institute of Environmental Science and Research (ESR)	Sarah Cockerton et al
hCoV-19/Japan/IC-2851/2022	EPI_ISL_8560298	2022-01-02	SARS-CoV-2 testing team, National Institute of Infectious Diseases	Pathogen Genomics Center, National Institute of Infectious Diseases	Tsuyoshi Sekizuka et al B
hCoV-19/Gambia/98847/2021	EPI_ISL_8439737	2021-12-29	MRCG at LSHTM Genomics lab	MRCG at LSHTM Genomics lab	Abdul Karim sesay et al
hCoV-19/Thailand/Bangkok-CONI-1409/2022	EPI_ISL_8637148	2022-01-03	Ramathibodi Hospital	COVID-19 Network Investigations (CONI) Alliance	Elizabeth Batty et al
hCoV-19/Thailand/Bangkok-CONI-1426/2022	EPI_ISL_8637164	2022-01-03	Ramathibodi Hospital	COVID-19 Network Investigations (CONI) Alliance	Elizabeth Batty et al
hCoV-19/HongKong/VM22000335/2022	EPI_ISL_8515363	2022-01-03	North Lantau Hospital	Hong Kong Department of Health	Alan K.L. Tsang et al
hCoV-19/USA/HI-H227145/2022	EPI_ISL_8557983	2022-01-03	State Laboratories Division, Hawaii State Department of Health	State Laboratories Division, Hawaii State Department of Health	Pamela O'Brien et al
hCoV-19/NewZealand/22CH0031/2021	EPI_ISL_8648632	2021-12-31	Canterbury Health Laboratories	Institute of Environmental Science and Research (ESR)	Sarah Cockerton et al
hCoV-19/Australia/VIC33846/2022	EPI_ISL_8646223	2022-01-01	Microbiological Diagnostic Unit - Public Health Laboratory (MDU-PHL)	Microbiological Diagnostic Unit - Public Health Laboratory (MDU-PHL)	Seemann et al
hCoV-19/NewZealand/22CV0318/2022	EPI_ISL_8648496	2022-01-06	Middlemore Hospital	Institute of Environmental Science and Research (ESR)	Sarah Cockerton et al
hCoV-19/USA/WV-WVU-WV094228/2022	EPI_ISL_8583974	2022-01-03	WVU Rapid Development Lab	WVU and Marshall University Combined Genomics Core Facilities	James Denvir et al
hCoV-19/USA/IL-CDC-ASC210604879/2021	EPI_ISL_7801217	2021-12-02	Aegis Sciences Corporation	Centers for Disease Control and Prevention Division of Viral Diseases, Pathogen Discovery	Dakota Howard et al
hCoV-19/Canada/un-UB-KSL-04393/2021	EPI_ISL_7985372	2021-12-10	KSL Diagnostics	University at Buffalo Genomics and Bioinformatics Core	Jonathan Bard et al
hCoV-19/Indonesia/JK-GS-GSILab-860884/2022	EPI_ISL_8565086	2022-01-04	Laboratorium Rumah Sakit Ukrida Jakarta	Genomik Solidaritas Indonesia Laboratorium	Dian Pitaloka Rajagukguk et al
hCoV-19/Denmark/DCGC-307589/2022	EPI_ISL_8614267	2022-01-05	Department of Bacteria, Parasites and Fungi, Statens Serum Institut, Copenhagen, Denmark	Statens Serum Institut Bioinformatics and Microbial Genomics	Danish Covid-19 Genome Consortium et al
hCoV-19/USA/FL-ASU32397/2022	EPI_ISL_8637493	2022-01-06	Arizona State University	Arizona State University	Steven C. Holland et al
hCoV-19/USA/RI-CDCBI-CRSP_WGET5TKPZSDDPDZ3/2022	EPI_ISL_8597838	2022-01-03	Broad Institute Clinical Research Sequencing Platform	Infectious Disease Program, Broad Institute of Harvard and MIT	Siddle et al
hCoV-19/USA/AL-UAB-GX1775/2022	EPI_ISL_8599065	2022-01-02	Pathology, UAB	Pathology, UAB	Moates et al
hCoV-19/Japan/IC-2533/2021	EPI_ISL_8559539	2021-12-22	SARS-CoV-2 testing team, National Institute of Infectious Diseases	Pathogen Genomics Center, National Institute of Infectious Diseases	Tsuyoshi Sekizuka et al B
hCoV-19/Canada/ON-PHL-21-48845/2021	EPI_ISL_8577734	2021-12-11	Public Health Ontario Laboratory	Public Health Ontario Laboratory	Vanessa G Allen et al
hCoV-19/USA/PA-CDC-STM-7KRDUGQE7/2022	EPI_ISL_8624830	2022-01-02	Helix	Centers for Disease Control and Prevention Division of Viral Diseases, Pathogen Discovery	Dakota Howard et al
hCoV-19/USA/GA-CDC-STM-T9HW273SU/2021	EPI_ISL_8427248	2021-12-19	Helix	Centers for Disease Control and Prevention Division of Viral Diseases, Pathogen Discovery	Dakota Howard et al
hCoV-19/USA/NE-NCOV22-1927/2022	EPI_ISL_8629615	2022-01-07	Nebraska Public Health Laboratory	NPHL COVID-19 Response Team	NPHL COVID-19 Response Team et al
hCoV-19/USA/WY-WYPHL-22001914/2022	EPI_ISL_8597972	2022-01-04	Wyoming Public Health Laboratory	Wyoming Public Health Laboratory	Jim Mildenberger et al
hCoV-19/USA/MO-KHEL-8506/2022	EPI_ISL_8428685	2022-01-02	Kansas Health and Environmental Lab	Kansas Health and Environmental Lab	Mike Grose et al
hCoV-19/Finland/S-17377/2021	EPI_ISL_8604729	2021-12-08	Department of Virology and Immunology, University of Helsinki and Helsinki University Hospital, Huslab Finland	Department of Virology, Faculty of Medicine, University of Helsinki, Helsinki, Finland	Teemu Smura et al
hCoV-19/Curacao/CW-RIVM-78540/2021	EPI_ISL_8460365	2021-12-16	Dutch COVID-19 response team	National Institute for Public Health and the Environment (RIVM)	Adam Meijer et al
hCoV-19/Azerbaijan/MHTM/2022	EPI_ISL_8540887	2022-01-10	National Hematology and Transfusiology Center, Department of Medical Genetics	National Hematology and Transfusiology Center, Department of Medical Genetics	Agha Rza Aghayev et al
hCoV-19/NewZealand/22CH0128/2022	EPI_ISL_8648536	2022-01-05	Canterbury Health Laboratories	Institute of Environmental Science and Research (ESR)	Sarah Cockerton et al
hCoV-19/Malaysia/IMR_WC692930/2021	EPI_ISL_8560070	2021-12-24	Kuala Lumpur International Airport (KLIA) Health Office	Institute for Medical Research, Infectious Disease Research Centre, National Institutes of Health, Ministry of Health Malaysia	Kamel K et al
hCoV-19/Indonesia/JK-GS-GSILab-863065/2022	EPI_ISL_8646944	2022-01-07	RS Hermina Kemayoran	Genomik Solidaritas Indonesia Laboratorium	Anna Christina Brazia et al
hCoV-19/Morocco/126/2021	EPI_ISL_8134525	2021-12-20	NIH	National Institute of Hygiene	Hassan Ihazmade et al
hCoV-19/Morocco/119/2021	EPI_ISL_8144254	2021-12-22	National Institute of Hygiene	National Institute of Hygiene	Hassan Ihazmade et al
hCoV-19/Australia/WA880/2021	EPI_ISL_8405498	2021-12-31	PathWest Laboratory Medicine WA	PathWest Laboratory Medicine WA Microbial Surveillance Unit	PathWest Laboratory Medicine WA Microbial Surveillance Unit et al
hCoV-19/Thailand/DMSc-05886/2021	EPI_ISL_8437308	2021-12-22	Regional Medical Sciences Center 7 Khon Kaen	Division of Genomic Medicine and Innovation support,Department of Medical Sciences, Ministry of Public Health, Thailand	Surakameth Mahasirimongkol et al
hCoV-19/Nigeria/NCDC-NR1703/2021	EPI_ISL_8621113	2021-12-21	54Gene Ekiti	National Reference Laboratory, Nigeria Centre for Disease Control	Dr Ndodo Nnaemeka et al
hCoV-19/Canada/NL-PHML-280964/2021	EPI_ISL_8423930	2021-12-20	NL-Dr. Leonard A. Miller Centre for Health Services	Newfoundland and Labrador - Eastern Health	Anna Majer et al
hCoV-19/USA/DC-KHEL-8526/2022	EPI_ISL_8475342	2022-01-03	Kansas Health and Environmental Lab	Kansas Health and Environmental Lab	Mike Grose et al
hCoV-19/USA/MD-HP22695-PIDUFJIWVF/2021	EPI_ISL_8474209	2021-12-29	Johns Hopkins Hospital Department of Pathology	Johns Hopkins Hospital Department of Pathology	C. Paul Morris et al
hCoV-19/BosniaandHerzegovina/KCUS170723/2021	EPI_ISL_8479665	2021-12-27	Clinical Center, University of Sarajevo; Unit for Clinical Microbiology	Clinical Center, University of Sarajevo; Unit for Clinical Microbiology	Irma SalimoviÄ‡-BeÅ¡iÄ‡ et al
hCoV-19/Senegal/SN-IR4-006143/2021	EPI_ISL_7875823	2021-12-14	Iressef Genomics lab	IRESSEF	Souleymane MBOUP et al
hCoV-19/NewZealand/22MV0177/2022	EPI_ISL_8648630	2022-01-03	PathLab Bay of Plenty	Institute of Environmental Science and Research (ESR)	Sarah Cockerton et al
hCoV-19/SierraLeone/CPHRL_SEQ_21_297/2021	EPI_ISL_7620047	2021-11-24	Makeni Molecular Laboratory	Central Public Health Reference Laboratory	Samuel Sorie et al
hCoV-19/Ghana/TRA-2314/2021	EPI_ISL_6939035	2021-11-25	National Influenza Centre	National Influenza Centre	William K. Ampofo et al
hCoV-19/Japan/IC-2279/2021	EPI_ISL_6914908	2021-11-27	SARS-CoV-2 testing team, National Institute of Infectious Diseases	Pathogen Genomics Center, National Institute of Infectious Diseases	Tsuyoshi Sekizuka et al B
hCoV-19/NewZealand/21MV3512/2021	EPI_ISL_7985264	2021-12-14	PathLab Bay of Plenty	Institute of Environmental Science and Research (ESR)	Sarah Cockerton et al
hCoV-19/Germany/BW-RKI-I-426322/2021	EPI_ISL_8674631	2021-12-30	SYNLAB MVZ Leinfelden-Echterdingen	Robert Koch Institute	?
hCoV-19/USA/OH-22AM-003CO00259/2022	EPI_ISL_8561471	2022-01-03	The Ohio State University Applied Microbiology Services Laboratory	The Ohio State University Applied Microbiology Services Laboratory	Seth A. Faith PhD et al
hCoV-19/Brazil/CE-FIOCRUZ-48027CE/2022	EPI_ISL_8621533	2022-01-03	HOSPITAL ESTADUAL LEONARDO DA VINCI	Analytical Competence Molecular Epidemiology Lab/ACME, Oswaldo Cruz Foundation, Ceara (FIOCRUZ CE)	Fabio Miyajima et al
hCoV-19/USA/MN-MDH-20198/2022	EPI_ISL_8639272	2022-01-03	Ridgeview Medical Center	Minnesota Department of Health, Public Health Laboratory	Jacob Garfin et al
hCoV-19/Suriname/SR-893/2021	EPI_ISL_8572420	2021-12-27	Central Laboratory, Bureau of Public Health (BOG) and Academic Hospital Paramaribo	Erasmus Medical Center	Bas B Oude Munnink et al
hCoV-19/USA/ME-CDCBI-CRSP_OGO7OU376L6ILVLO/2022	EPI_ISL_8513586	2022-01-02	Broad Institute Clinical Research Sequencing Platform	Infectious Disease Program, Broad Institute of Harvard and MIT	Siddle et al
hCoV-19/NewZealand/22CH0039/2022	EPI_ISL_8648541	2022-01-03	Canterbury Health Laboratories	Institute of Environmental Science and Research (ESR)	Sarah Cockerton et al
hCoV-19/Guadeloupe/IPP51292/2021	EPI_ISL_8542312	2021-12-20	Outre Mer	National Reference Center for Viruses of Respiratory Infections, Institut Pasteur, Paris	Marion Barbet et al
hCoV-19/Canada/AB-ABPHL-47158/2021	EPI_ISL_8595470	2021-12-19	Edmonton Provincial Lab	Public Health Agency of Canada (PHAC) National Microbiology Laboratory	Buss et al
hCoV-19/Israel/CVL-23814/2022	EPI_ISL_8648249	2022-01-01	Israel Central Virology laboratory	Israel Central Virology laboratory	Neta Zuckerman et al
hCoV-19/USA/CT-JAX-JAX-2151-019/2021	EPI_ISL_8017569	2021-12-14	The Jackson Laboratory	The Jackson Laboratory	Carrano E et al
hCoV-19/Ecuador/NIC-INSPI-202112210120/2021	EPI_ISL_8406397	2021-12-22	SYNLAB	INSPI-CRN DE INFLUENZA Y OTROS VIRUS RESPIRATORIOS	Alfredo Bruno et al
hCoV-19/Israel/CVL-24042/2022	EPI_ISL_8648475	2022-01-01	Israel Central Virology laboratory	Israel Central Virology laboratory	Neta Zuckerman et al
hCoV-19/USA/WV-WVU-WV158890/2021	EPI_ISL_8584096	2021-12-29	WVU Rapid Development Lab	WVU and Marshall University Combined Genomics Core Facilities	James Denvir et al
hCoV-19/USA/MT-MTPHL-3956049/2022	EPI_ISL_8427868	2022-01-01	Montana Public Health Laboratory	Montana Public Health Laboratory	Joy Ritter et al
hCoV-19/NewZealand/22CH0002/2021	EPI_ISL_8648603	2021-12-31	Canterbury Health Laboratories	Institute of Environmental Science and Research (ESR)	Sarah Cockerton et al
hCoV-19/Argentina/PAIS-G0626/2021	EPI_ISL_8207576	2021-12-13	Laboratorio Central, Ministerio de Salud CÃ³rdoba	Fundacion para el Progreso de la Medicina and Instituto de Patologia Vegetal (IPAVE-CIAP-INTA) on behalf of 'Proyecto Argentino Interinstitucional de genomica de SARS-CoV-2' (PAIS Consortium)	Zeballos et al
hCoV-19/Colombia/DC-LSPSDS-VG-880/2022	EPI_ISL_8633831	2022-01-02	LSPSDS	LSPSDS	Johana Hernandez Toloza et al
hCoV-19/Colombia/DC-LSPSDS-VG-6706/2022	EPI_ISL_8633805	2022-01-04	LSPSDS	LSPSDS	Johana Hernandez Toloza et al
hCoV-19/Ecuador/USFQ-2474/2021	EPI_ISL_8207412	2021-12-23	Institute of Microbiology, Universidad San Francisco de Quito	Institute of Microbiology, Universidad San Francisco de Quito	Fernanda Zurita et al
hCoV-19/USA/NJ-CDC-IBX710872395763/2021	EPI_ISL_8673879	2021-12-29	Infinity Biologix	Centers for Disease Control and Prevention Division of Viral Diseases, Pathogen Discovery	Dakota Howard et al
hCoV-19/Colombia/DC-LSPSDS-VG-4994/2022	EPI_ISL_8633840	2022-01-04	LSPSDS	LSPSDS	Johana Hernandez Toloza et al
hCoV-19/USA/CA-CDC-FG-229207/2022	EPI_ISL_8630627	2022-01-02	Fulgent Genetics	Centers for Disease Control and Prevention Division of Viral Diseases, Pathogen Discovery	Dakota Howard et al
hCoV-19/Mexico/YUC-INMEGEN-45-139/2021	EPI_ISL_8186899	2021-12-20	Salud Digna	Instituto Nacional de Medicina Genomica	Cedro-Tanda A et al
hCoV-19/Australia/WA868/2021	EPI_ISL_8295617	2021-12-29	PathWest Laboratory Medicine WA	PathWest Laboratory Medicine WA Microbial Surveillance Unit	PathWest Laboratory Medicine WA Microbial Surveillance Unit et al
hCoV-19/Switzerland/GE-HUG-36577303/2021	EPI_ISL_8466243	2021-12-29	University Hospitals of Geneva, Laboratory of Virology	HUG, Laboratory of Virology and the Health2030 Genome Center	Samuel Cordey et al
hCoV-19/USA/VA-ASU32008/2022	EPI_ISL_8524941	2022-01-04	Arizona State University	Arizona State University	Steven C. Holland et al
hCoV-19/USA/WA-PHL-010076/2022	EPI_ISL_8676707	2022-01-05	Washington State Department of Health Public Health Laboratories	Washington State Department of Health Public Health Laboratories	Drew MacKellar et al
hCoV-19/USA/VI-CDC-2-5350143/2021	EPI_ISL_8682998	2021-12-21	VI-US Virgin Islands Department of Health	Centers for Disease Control and Prevention Division of Viral Diseases, Pathogen Discovery	Mili Sheth et al
hCoV-19/Mexico/ROO-INMEGEN-45-106/2021	EPI_ISL_8186866	2021-12-18	Salud Digna	Instituto Nacional de Medicina Genomica	Cedro-Tanda A et al
hCoV-19/USA/an-HP23926-PIDPJKVTQD/2021	EPI_ISL_8638955	2021-12-29	Johns Hopkins Hospital Department of Pathology	Johns Hopkins Hospital Department of Pathology	C. Paul Morris et al
hCoV-19/USA/HI-H217053/2021	EPI_ISL_8435072	2021-12-17	State Laboratories Division, Hawaii State Department of Health	State Laboratories Division, Hawaii State Department of Health	Pamela O'Brien et al
hCoV-19/Ecuador/NIC-INSPI-211221442/2021	EPI_ISL_8406424	2021-12-21	INSPI-CRN DE INFLUENZA Y OTROS VIRUS RESPIRATORIOS	INSPI-CRN DE INFLUENZA Y OTROS VIRUS RESPIRATORIOS	Alfredo Bruno et al
hCoV-19/Venezuela/Voyager55/2021	EPI_ISL_8063574	2021-12-14	IVIC	Laboratorio de VirologÃ­a Molecular	Rossana C Jaspe et al
hCoV-19/Venezuela/Voyager52/2021	EPI_ISL_8063663	2021-12-13	IVIC	Laboratorio de VirologÃ­a Molecular	Rossana C Jaspe et al
hCoV-19/Mexico/CMX-INMEGEN-45-370/2021	EPI_ISL_8187123	2021-12-23	Instituto Nacional de Medicina Genomica	Instituto Nacional de Medicina Genomica	Cedro-Tanda A et al
hCoV-19/CostaRica/INC-2478-725115/2021	EPI_ISL_8649236	2021-12-24	AREA DE SALUD HEREDIA-VIRILLA	Inciensa, Instituto Costarricense de InvestigaciÃ³n y EnseÃ±anza en NutriciÃ³n y Salud	Francisco Duarte et al
hCoV-19/Botswana/R63B65_BHP_AAC50997/2022	EPI_ISL_8608095	2022-01-02	Botswana Harvard HIV Reference Laboratory	Botswana Harvard HIV Reference Laboratory	Sikhulile Moyo et al
hCoV-19/Botswana/R64B70_BHP_932072/2022	EPI_ISL_8637978	2022-01-01	National Health Laboratory	Botswana Harvard HIV Reference Laboratory	Sikhulile Moyo et al
hCoV-19/Zambia/ZMB-129171/2021	EPI_ISL_7988186	2021-12-13	University of Zambia, School of Veterinary Medicine	UNZAVET and PATH	Mulenga Mwenda-Chimfwembe et al
hCoV-19/SouthAfrica/CERI-KRISP-K033010/2021	EPI_ISL_7545730	2021-12-03	National Health Laboratory Service, Kwazulu-Natal, South Africa	CERI, Centre for Epidemic Response and Innvoation, Stellenbosch University and KRISP, KZN Research Innovation and Sequencing Platform, UKZN.	Nokukhanya Mdlalose et al
hCoV-19/Kenya/ILRI_COVM01682/2021	EPI_ISL_8130718	2021-12-06	International Livestock Research Institute	International Livestock Research Institute	Samuel O. Oyola et al
hCoV-19/Singapore/199/2022	EPI_ISL_8562621	2022-01-03	National Public Health Laboratory, National Centre for Infectious Diseases	National Public Health Laboratory, National Centre for Infectious Diseases	Benny Yeo et al
hCoV-19/Georgia/Tb-sNGS2472/2022	EPI_ISL_8541145	2022-01-04	R. G. Lugar Center for Public Health Research, National Center for Disease Control and Public Health (NCDC) of Georgia.	Department for Virology, Molecular Biology and Genome Research, R. G. Lugar Center for Public Health Research, National Center for Disease Control and Public Health (NCDC) of Georgia.	Giorgi Tomashvili et al
hCoV-19/Brazil/CE-FIOCRUZ-48063CE/2022	EPI_ISL_8621452	2022-01-04	HM HOSPITAL DE MESSEJANA DR CARLOS ALBERTO STUDART GOMES	Analytical Competence Molecular Epidemiology Lab/ACME, Oswaldo Cruz Foundation, Ceara (FIOCRUZ CE)	Fabio Miyajima et al
hCoV-19/Brazil/RJ-FIOCRUZ-00073/2022	EPI_ISL_8633896	2022-01-04	Laboratory of Respiratory Viruses and Measles, Oswaldo Cruz Institute, FIOCRUZ	Laboratory of Respiratory Viruses and Measles, Oswaldo Cruz Institute, FIOCRUZ	Paola Resende et al
hCoV-19/Oman/52124429/2021	EPI_ISL_7952628	2021-12-11	Oman-NIC	Oman-NIC	Samiha Al Kharusi et al
hCoV-19/Netherlands/LI-MUMC-4794/2021	EPI_ISL_8532448	2021-12-31	Dutch COVID-19 response team	Medical Microbiology, Maastricht University Medical Centre	Jozef Dingemans* et al
hCoV-19/SouthAfrica/CERI-KRISP-K033943/2021	EPI_ISL_8578322	2021-12-15	CAPRISA	CERI, Centre for Epidemic Response and Innvoation, Stellenbosch University and KRISP, KZN Research Innovation and Sequencing Platform, UKZN.	Giandhari J et al
hCoV-19/SouthAfrica/CERI-KRISP-K033978/2022	EPI_ISL_8578347	2022-01-01	KRISP	CERI, Centre for Epidemic Response and Innvoation, Stellenbosch University and KRISP, KZN Research Innovation and Sequencing Platform, UKZN.	Giandhari J et al
hCoV-19/USA/NC-ECU-CORVASEQ-111476975/2022	EPI_ISL_8577008	2022-01-04	Molecular Biology Laboratory, Vidant Medical Center	Brody Integrative Genomics Core, East Carolina University	Weihua Huang et al
hCoV-19/USA/DE-CDC-LC0454066/2022	EPI_ISL_8603705	2022-01-01	Laboratory Corporation of America	Centers for Disease Control and Prevention Division of Viral Diseases, Pathogen Discovery	Dakota Howard et al
hCoV-19/Mexico/GRO-INMEGEN-47-266/2021	EPI_ISL_8436228	2021-12-27	SALUD DIGNA	Instituto Nacional de Medicina Genomica	Cedro-Tanda A et al
hCoV-19/Botswana/R62B80_BHP_AAC48842/2021	EPI_ISL_8608028	2021-12-21	Botswana Harvard HIV Reference Laboratory	Botswana Harvard HIV Reference Laboratory	Sikhulile Moyo et al
hCoV-19/Belgium/AZDelta-2201-06178/2022	EPI_ISL_8552281	2022-01-01	AZDelta	AZ Delta Medical Laboratories in Roeselare, Belgium	Geert Martens et al
hCoV-19/Australia/WA-848/2021	EPI_ISL_8211020	2021-12-23	PathWest Laboratory Medicine WA	PathWest Laboratory Medicine WA Microbial Surveillance Unit	PathWest Laboratory Medicine WA Microbial Surveillance Unit et al
hCoV-19/Zhejiang/4043/2021	EPI_ISL_8187302	2021-12-28	Hangzhou Center for Disease Control and Prevention	Hangzhou Center for Disease Control and Prevention	Yu Hua et al
hCoV-19/USA/VA-CDC-LC0449638/2021	EPI_ISL_8602010	2021-12-29	Laboratory Corporation of America	Centers for Disease Control and Prevention Division of Viral Diseases, Pathogen Discovery	Dakota Howard et al
hCoV-19/Botswana/R64B04_BHP_122000715/2022	EPI_ISL_8637919	2022-01-03	Diagnofirm Medical Laboratories	Botswana Harvard HIV Reference Laboratory	Sikhulile Moyo et al
hCoV-19/Botswana/R55B90_BHP_AAC38696/2021	EPI_ISL_7834478	2021-12-13	Botswana Harvard HIV Reference Laboratory	Botswana Harvard HIV Reference Laboratory	Sikhulile Moyo et al
hCoV-19/Brazil/RJ-FIOCRUZ-00160/2022	EPI_ISL_8633891	2022-01-03	Laboratory of Respiratory Viruses and Measles, Oswaldo Cruz Institute, FIOCRUZ	Laboratory of Respiratory Viruses and Measles, Oswaldo Cruz Institute, FIOCRUZ	Paola Resende et al
hCoV-19/Brazil/RJ-FIOCRUZ-202166468/2022	EPI_ISL_8634024	2022-01-03	Laboratorio Central de Saude Publica do Estado do Rio de Janeiro (LACEN/RJ)	Laboratory of Respiratory Viruses and Measles, Oswaldo Cruz Institute, FIOCRUZ	Paola Resende et al
hCoV-19/Iran/AM2814/2021	EPI_ISL_8120960	2021-12-19	COVID-19 National Reference Laboratory, Pasteur Institute of Iran	COVID-19 National Reference Laboratory, Pasteur Institute of Iran	Zahra Fereydouni et al
hCoV-19/Portugal/PT24699/2021	EPI_ISL_8539381	2021-12-27	ULS Norte Alentejano	Instituto Nacional de Saude (INSA)	Borges et al
hCoV-19/Zambia/ZMB-129108/2021	EPI_ISL_7988181	2021-12-11	University of Zambia, School of Veterinary Medicine	UNZAVET and PATH	Mulenga Mwenda-Chimfwembe et al
hCoV-19/Zambia/ZMB-129323/2021	EPI_ISL_7988190	2021-12-14	University of Zambia, School of Veterinary Medicine	UNZAVET and PATH	Mulenga Mwenda-Chimfwembe et al
hCoV-19/Ireland/LS-NVRL-S21IRL00575519/2021	EPI_ISL_8510019	2021-12-17	National Virus Reference Laboratory	National Virus Reference Laboratory	Zoe Yandle et al
hCoV-19/Zambia/ZMB-128421/2021	EPI_ISL_7988152	2021-11-30	University of Zambia, School of Veterinary Medicine	UNZAVET and PATH	Mulenga Mwenda-Chimfwembe et al
hCoV-19/Zimbabwe/QIBZIM-70545/2021	EPI_ISL_8559225	2021-11-28	National Microbiology Reference Laboratory	Quadram Institute Bioscience	Dave J. Baker et al
hCoV-19/SouthAfrica/CERI-KRISP-K032975/2021	EPI_ISL_7545705	2021-12-02	National Health Laboratory Service, Kwazulu-Natal, South Africa	CERI, Centre for Epidemic Response and Innvoation, Stellenbosch University and KRISP, KZN Research Innovation and Sequencing Platform, UKZN.	Nokukhanya Mdlalose et al
hCoV-19/USA/LA-GSU61/2022	EPI_ISL_8514207	2022-01-04	Michael Brooks Family Clinic	Grambling State University	Paul Kim et al
hCoV-19/Mauritius/387765/2021	EPI_ISL_8494989	2021-12-22	Central Health Laboratory	Central Health Laboratory	Manraj SS et al
hCoV-19/Netherlands/NB-MVD-CWGS2200048/2022	EPI_ISL_8593720	2022-01-02	Microvida	Microvida	Suzan D. Pas et al
hCoV-19/England/MILK-314A57A/2022	EPI_ISL_8657798	2022-01-05	Lighthouse Lab in Milton Keynes	Wellcome Sanger Institute for the COVID-19 Genomics UK (COG-UK) Consortium	The Lighthouse Lab in Milton Keynes et al
hCoV-19/England/LSPA-309707E/2022	EPI_ISL_8496248	2022-01-01	Rosalind Franklin Laboratory	Wellcome Sanger Institute for the COVID-19 Genomics UK (COG-UK) Consortium	Donald Fraser et al
hCoV-19/Moldova/203/2022	EPI_ISL_8519895	2022-01-03	Virology Laboratory, NAPH, Moldova	Virology Laboratory, NAPH, Moldova	Halacu Ala et al
hCoV-19/Brunei/15418/2021	EPI_ISL_8131227	2021-12-19	National Virology Reference Laboratory	Microbial Genomic Services	Zainun Zaini et al
hCoV-19/Singapore/9835/2021	EPI_ISL_8449996	2021-12-30	National Public Health Laboratory, National Centre for Infectious Diseases	National Public Health Laboratory, National Centre for Infectious Diseases	Grace Ngan et al
hCoV-19/Sweden/Orebro-47839023/2022	EPI_ISL_8665072	2022-01-01	Orebro University Hospital, Dept Laboratory Medicine, Clinical Microbiology	Orebro University Hospital	Sundqvist M et al
hCoV-19/Scotland/QEUH-310171F/2022	EPI_ISL_8575359	2022-01-02	Lighthouse Lab in Glasgow	Wellcome Sanger Institute for the COVID-19 Genomics UK (COG-UK) Consortium	Harper VanSteenhouse et al
hCoV-19/Norway/Ahus-2739/2022	EPI_ISL_8480907	2022-01-01	Dept. of Microbiology and Infection Control, Akershus University Hospital HF	Dept. of Microbiology and Infection Control, Akershus University Hospital HF	Hege Vangstein Aamot et al
hCoV-19/SouthAfrica/SU-NHLS_3660/2022	EPI_ISL_8649324	2022-01-01	Division of Medical Virology, National Health Laboratory Service (NHLS), Tygerberg Hospital / Stellenbosch University	Division of Medical Virology, National Health Laboratory Service (NHLS), Tygerberg Hospital / Stellenbosch University	Susan Engelbrecht et al
hCoV-19/Australia/VIC33151/2021	EPI_ISL_8641414	2021-12-20	Microbiological Diagnostic Unit - Public Health Laboratory (MDU-PHL)	Microbiological Diagnostic Unit - Public Health Laboratory (MDU-PHL)	Seemann et al
hCoV-19/USA/NH-CDCBI-CRSP_KNLAUPDQ4BDAI6NC/2022	EPI_ISL_8513594	2022-01-02	Broad Institute Clinical Research Sequencing Platform	Infectious Disease Program, Broad Institute of Harvard and MIT	Siddle et al
hCoV-19/USA/UT-UPHL-220103301284/2021	EPI_ISL_8335543	2021-12-28	Utah Public Health Laboratory	Utah Public Health Laboratory	Erin L. Young et al
hCoV-19/USA/AL-CDC-ASC210638857/2021	EPI_ISL_8472886	2021-12-23	Aegis Sciences Corporation	Centers for Disease Control and Prevention Division of Viral Diseases, Pathogen Discovery	Dakota Howard et al
hCoV-19/Mexico/TAB-INMEGEN-47-195/2021	EPI_ISL_8436157	2021-12-26	SALUD DIGNA	Instituto Nacional de Medicina Genomica	Cedro-Tanda A et al
hCoV-19/USA/NJ-PHEL-V22000404/2022	EPI_ISL_8561722	2022-01-02	NJDOH, Public Health and Environmental Laboratories	NJ_PHEL	Lindsey Bodnar et al
hCoV-19/NewZealand/22CH0106/2022	EPI_ISL_8648619	2022-01-04	Canterbury Health Laboratories	Institute of Environmental Science and Research (ESR)	Sarah Cockerton et al
hCoV-19/Germany/BY-RKI-I-435610/2022	EPI_ISL_8684635	2022-01-02	SYNLAB MVZ Weiden	Robert Koch Institute	?
hCoV-19/Brazil/CE-FIOCRUZ-48089CE/2022	EPI_ISL_8621467	2022-01-04	HM HOSPITAL DE MESSEJANA DR CARLOS ALBERTO STUDART GOMES	Analytical Competence Molecular Epidemiology Lab/ACME, Oswaldo Cruz Foundation, Ceara (FIOCRUZ CE)	Fabio Miyajima et al
hCoV-19/USA/ID-IBL-780947/2022	EPI_ISL_8681684	2022-01-03	Idaho Bureau of Laboratories	Idaho Bureau of Laboratories	R. Beukelman et al
hCoV-19/Argentina/PAIS-E0689/2021	EPI_ISL_8388840	2021-12-23	Hospital Jaime Ferre - SAMCO Rafaela	Grupo de GenÃ³mica y BioinformÃ¡tica del Instituto de InvestigaciÃ³n de la Cadena LÃ¡ctea CONICET-INTA on behalf of 'Proyecto Argentino Interinstitucional de genomica de SARS-CoV-2' (PAIS Consortium)	Eberhardt et al
hCoV-19/Canada/MB-CPL-283727/2021	EPI_ISL_8559108	2021-12-15	MB-Cadham Provincial laboratory	Manitoba Cadham Provincial Laboratory	David Alexander et al
hCoV-19/HongKong/VM22000770/2022	EPI_ISL_8515375	2022-01-05	Quarantine Camp	Hong Kong Department of Health	Alan K.L. Tsang et al
hCoV-19/CzechRepublic/FNO-220008/2022	EPI_ISL_8632132	2022-01-01	University Hospital Ostrava	University Hospital Ostrava	Å pulerovÃ¡ et al
hCoV-19/Zimbabwe/QIBZIM-71213/2021	EPI_ISL_8576296	2021-12-07	National Microbiology Reference Laboratory	Quadram Institute Bioscience	Dave J. Baker et al
hCoV-19/Germany/NW-RKI-I-435024/2022	EPI_ISL_8684004	2022-01-04	SYNLAB MVZ Leverkusen	Robert Koch Institute	?
hCoV-19/Ghana/NMIMR-CT-21-20310/2021	EPI_ISL_8065977	2021-12-09	Noguchi Memorial Institute for Medical Research, University of Ghana, Legon, Ghana	Noguchi Memorial Institute for Medical Research, University of Ghana, Legon, Ghana	Bright Adu et al
hCoV-19/Mozambique/CERI-KRISP-K033895/2021	EPI_ISL_8578338	2021-12-12	Instituto Nacional de Saude (INS), Mozambique	CERI, Centre for Epidemic Response and Innvoation, Stellenbosch University and KRISP, KZN Research Innovation and Sequencing Platform, UKZN.	Nalia Ismael et al
hCoV-19/Malta/MDxMDHO9/2021	EPI_ISL_8083934	2021-12-19	Molecular Diagnostics Pathology Department Mater Dei Hospital Malta	Molecular Diagnostics Pathology Department Mater Dei Hospital Malta	G Zahra et al
hCoV-19/Malta/MDxMDHO12/2021	EPI_ISL_8083938	2021-12-19	Molecular Diagnostics Pathology Department Mater Dei Hospital Malta	Molecular Diagnostics Pathology Department Mater Dei Hospital Malta	G Zahra et al
hCoV-19/Mexico/TLA-VTX21-088696-LABOPAT/2021	EPI_ISL_8324835	2021-12-28	LABOPAT	LABOPAT	Silvia Montilla et al
hCoV-19/USA/IA-SHL-1994149/2022	EPI_ISL_8632259	2022-01-03	State Hygienic Laboratory at the University of Iowa	State Hygienic Laboratory at the University of Iowa	Valerie Reeb et al
hCoV-19/USA/AK-ASU31389/2022	EPI_ISL_8439290	2022-01-03	Arizona State University	Arizona State University	Steven C. Holland et al
hCoV-19/USA/CO-CDPHE-2102521212/2021	EPI_ISL_8644243	2021-12-26	Colorado Department of Public Health and Environment	Colorado Department of Public Health and Environment	Laura Bankers et al
hCoV-19/USA/AZ-ASU32526/2022	EPI_ISL_8637302	2022-01-05	Arizona State University	Arizona State University	Steven C. Holland et al
hCoV-19/USA/IL-NM-15814/2022	EPI_ISL_8520696	2022-01-01	Northwestern Memorial Hospital	Northwestern University - Center for Pathogen Genomics and Microbial Evolution	Ramon Lorenzo-Redondo et al
hCoV-19/SaintKittsandNevis/113297/2021	EPI_ISL_8262702	2021-12-20	The Caribbean Public Health Agency	Carrington Lab, Department of Preclinical Sciences, Faculty of Medical Sciences, The University of the West Indies, St Augustine Campus	Nikita S. D. Sahadeo et al
hCoV-19/USA/GA-CDC-STM-3X7WJC5WJ/2022	EPI_ISL_8624347	2022-01-02	Helix	Centers for Disease Control and Prevention Division of Viral Diseases, Pathogen Discovery	Dakota Howard et al
hCoV-19/Malawi/MLW-00315/2021	EPI_ISL_8569246	2021-12-21	Malawi Liverpool Wellcome Trust Clinical Research Program	Malawi Liverpool Wellcome Trust Clinical Research Program	Catherine Anscombe et al
hCoV-19/USA/NY-CDC-FG-215469/2021	EPI_ISL_8292339	2021-12-22	Fulgent Genetics	Centers for Disease Control and Prevention Division of Viral Diseases, Pathogen Discovery	Dakota Howard et al
hCoV-19/Morocco/148/2021	EPI_ISL_8144258	2021-12-22	National Institute of Hygiene	National Institute of Hygiene	Hassan Ihazmade et al
hCoV-19/Morocco/147/2021	EPI_ISL_8144259	2021-12-22	National Institute of Hygiene	National Institute of Hygiene	Hassan Ihazmade et al
hCoV-19/NewZealand/22MV0120/2022	EPI_ISL_8648595	2022-01-03	LabPLUS	Institute of Environmental Science and Research (ESR)	Sarah Cockerton et al
hCoV-19/NewZealand/22CV0297/2022	EPI_ISL_8648577	2022-01-05	PathLab Bay of Plenty	Institute of Environmental Science and Research (ESR)	Sarah Cockerton et al
hCoV-19/NewZealand/22MV0122/2022	EPI_ISL_8648492	2022-01-04	LabPLUS	Institute of Environmental Science and Research (ESR)	Sarah Cockerton et al
hCoV-19/South_Africa/SU-NHLS_3591/2021	EPI_ISL_8409323	2021-12-26	Division of Medical Virology, National Health Laboratory Service (NHLS), Tygerberg Hospital / Stellenbosch University	Division of Medical Virology, National Health Laboratory Service (NHLS), Tygerberg Hospital / Stellenbosch University	Susan Engelbrecht et al
hCoV-19/HongKong/HKU-211129-002/2021	EPI_ISL_6841981	2021-11-21	Department of Microbiology, The University of Hong Kong	Department of Microbiology, The University of Hong Kong	Kelvin K.W. To et al
hCoV-19/Zimbabwe/QIBZIM-71357/2021	EPI_ISL_8559322	2021-12-01	National Microbiology Reference Laboratory	Quadram Institute Bioscience	Dave J. Baker et al
hCoV-19/Malawi/MLW-00278/2021	EPI_ISL_8164263	2021-12-16	Malawi Liverpool Wellcome Trust Clinical Research Program	Malawi Liverpool Wellcome Trust Clinical Research Program	Catherine Anscombe et al
hCoV-19/Zambia/ZMB-128404/2021	EPI_ISL_7988150	2021-11-30	University of Zambia, School of Veterinary Medicine	UNZAVET and PATH	Mulenga Mwenda-Chimfwembe et al
hCoV-19/Zimbabwe/QIBZIM-70361/2021	EPI_ISL_8559191	2021-11-27	National Microbiology Reference Laboratory	Quadram Institute Bioscience	Dave J. Baker et al
hCoV-19/Azerbaijan/Aghayev_AR/2022	EPI_ISL_8540326	2022-01-10	National Hematology and Transfusiology Center, Department of Medical Genetics	National Hematology and Transfusiology Center, Department of Medical Genetics	Agha Rza Aghayev et al
hCoV-19/Mexico/PUE-VZ21-87471-LABOPAT/2021	EPI_ISL_8183503	2021-12-22	LABOPAT	LABOPAT	Silvia Montilla et al
hCoV-19/Mexico/PUE-VA22-000476-LABOPAT/2022	EPI_ISL_8593655	2022-01-06	Hospital Angeles Puebla	LABOPAT	Silvia Montilla et al
hCoV-19/USA/OR-OSPHL03713/2022	EPI_ISL_8559618	2022-01-01	Oregon State Public Health Laboratory	Oregon State Public Health Laboratory	Rafia Razzaque et al
hCoV-19/Colombia/DC-LSPSDS-VG-259/2022	EPI_ISL_8633839	2022-01-01	LSPSDS	LSPSDS	Johana Hernandez Toloza et al
hCoV-19/USA/AR-CDC-ASC210642064/2021	EPI_ISL_8552666	2021-12-23	Aegis Sciences Corporation	Centers for Disease Control and Prevention Division of Viral Diseases, Pathogen Discovery	Dakota Howard et al
hCoV-19/Japan/IC-2488/2021	EPI_ISL_8097072	2021-12-19	SARS-CoV-2 testing team, National Institute of Infectious Diseases	Pathogen Genomics Center, National Institute of Infectious Diseases	Tsuyoshi Sekizuka et al B
hCoV-19/Mexico/MEX-INMEGEN-47-32/2021	EPI_ISL_8435996	2021-12-22	SALUD DIGNA	Instituto Nacional de Medicina Genomica	Cedro-Tanda A et al
hCoV-19/USA/DC-DFS-PHL-03252/2021	EPI_ISL_7783677	2021-12-13	DC Public Health Lab/ Dept. of Forensic Sciences	DC Public Health Lab/ Dept. of Forensic Sciences	Janis Doss et al
hCoV-19/USA/WI-CDC-ASC210635972/2021	EPI_ISL_8311154	2021-12-19	Aegis Sciences Corporation	Centers for Disease Control and Prevention Division of Viral Diseases, Pathogen Discovery	Dakota Howard et al
hCoV-19/NewZealand/21CV3871/2021	EPI_ISL_8648548	2021-12-30	Wellington SCL (WN)	Institute of Environmental Science and Research (ESR)	Sarah Cockerton et al
hCoV-19/NewZealand/21CH1025/2021	EPI_ISL_8189019	2021-12-26	Canterbury Health Laboratories	Institute of Environmental Science and Research (ESR)	Sarah Cockerton et al
hCoV-19/USA/WI-UW-8416/2022	EPI_ISL_8543366	2022-01-02	University of Wisconsin-Madison AIDS Vaccine Research Laboratories	University of Wisconsin-Madison AIDS Vaccine Research Laboratories	Gage Moreno et al
hCoV-19/USA/LA-BIE-LSUH002453/2021	EPI_ISL_8479593	2021-12-21	Ochsner Health	BioInfoExperts	Amy Feehan et al
hCoV-19/Colombia/DC-LSPSDS-VG-1205/2022	EPI_ISL_8633793	2022-01-02	LSPSDS	LSPSDS	Johana Hernandez Toloza et al
hCoV-19/Mexico/JAL-INMEGEN-47-187/2021	EPI_ISL_8436149	2021-12-26	SALUD DIGNA	Instituto Nacional de Medicina Genomica	Cedro-Tanda A et al
hCoV-19/USA/ND-NDDH-9217/2022	EPI_ISL_8483304	2022-01-02	North Dakota Department of Health, Public Health Laboratory	North Dakota Department of Health, Public Health Laboratory	Lisa Wingerter et al
hCoV-19/Colombia/DC-LSPSDS-VG-5032/2022	EPI_ISL_8633842	2022-01-04	LSPSDS	LSPSDS	Johana Hernandez Toloza et al
hCoV-19/PuertoRico/PR-CDC-STM-DCVHDWB3W/2022	EPI_ISL_8624357	2022-01-02	Helix	Centers for Disease Control and Prevention Division of Viral Diseases, Pathogen Discovery	Dakota Howard et al
hCoV-19/USA/MD-HP23575-PIDLEAEXNS/2022	EPI_ISL_8638676	2022-01-05	Johns Hopkins Hospital Department of Pathology	Johns Hopkins Hospital Department of Pathology	C. Paul Morris et al
hCoV-19/Nigeria/NCDC-NR1744/2021	EPI_ISL_8621145	2021-12-22	54Gene Ekiti	National Reference Laboratory, Nigeria Centre for Disease Control	Dr Ndodo Nnaemeka et al
hCoV-19/USA/MI-CDC-STM-QVBE8CM66/2022	EPI_ISL_8624831	2022-01-02	Helix	Centers for Disease Control and Prevention Division of Viral Diseases, Pathogen Discovery	Dakota Howard et al
hCoV-19/Mexico/SIN_CIAD-MZT_S8482/2022	EPI_ISL_8558946	2022-01-03	Hospital Sharp	Microbial Genomics Laboratory	Consorcio Mexicano de Vigilancia GenÃ³mica (CoViGen-Mex): Julio Elias Alvarado-Yaah et al
hCoV-19/USA/SC-CDC-STM-C3JZ3YXYG/2022	EPI_ISL_8624646	2022-01-02	Helix	Centers for Disease Control and Prevention Division of Viral Diseases, Pathogen Discovery	Dakota Howard et al
hCoV-19/USA/TX-CDC-STM-TCSEB5QVD/2022	EPI_ISL_8624783	2022-01-02	Helix	Centers for Disease Control and Prevention Division of Viral Diseases, Pathogen Discovery	Dakota Howard et al
hCoV-19/USA/CT-YPL22-4478/2022	EPI_ISL_8560259	2022-01-03	Yale Pathology Labs	Yale Pathology Labs	Sylvia White et al
hCoV-19/Mexico/TLA-VA22-000101-LABOPAT/2022	EPI_ISL_8561137	2022-01-06	Hospital Angeles Puebla	LABOPAT	Silvia Montilla et al
hCoV-19/Philippines/PH-PGC-102328/2021	EPI_ISL_8325433	2021-12-19	DR. JOSE RODRIGUEZ MEMORIAL HOSPITAL AND SANITARIUM	Philippine Genome Center	Cynthia P. Saloma et al
hCoV-19/CostaRica/INC-2541-726264/2021	EPI_ISL_8649298	2021-12-29	AREA DE SALUD ACOSTA	Inciensa, Instituto Costarricense de InvestigaciÃ³n y EnseÃ±anza en NutriciÃ³n y Salud	Francisco Duarte et al
hCoV-19/USA/VT-CDC-STM-M532YFTC5/2022	EPI_ISL_8624732	2022-01-02	Helix	Centers for Disease Control and Prevention Division of Viral Diseases, Pathogen Discovery	Dakota Howard et al
hCoV-19/Italy/LOM_ASSTMonza_638746_20220102075300/2022	EPI_ISL_8439441	2022-01-02	ASST MONZA	ASST MONZA	Sergio Maria Ivano Malandrin et al
hCoV-19/Zambia/ZMB-129167/2021	EPI_ISL_7988185	2021-12-13	University of Zambia, School of Veterinary Medicine	UNZAVET and PATH	Mulenga Mwenda-Chimfwembe et al
hCoV-19/Mozambique/CERI-KRISP-K032747/2021	EPI_ISL_7715451	2021-11-30	Instituto Nacional de Saude (INS), Mozambique	CERI, Centre for Epidemic Response and Innvoation, Stellenbosch University and KRISP, KZN Research Innovation and Sequencing Platform, UKZN.	Nalia Ismael et al
hCoV-19/Mozambique/CERI-KRISP-K032746/2021	EPI_ISL_7715450	2021-11-30	Instituto Nacional de Saude (INS), Mozambique	CERI, Centre for Epidemic Response and Innvoation, Stellenbosch University and KRISP, KZN Research Innovation and Sequencing Platform, UKZN.	Nalia Ismael et al
hCoV-19/Botswana/R40B59_BHP_3321001248/2021	EPI_ISL_6640916	2021-11-11	Botswana Harvard HIV Reference Laboratory	Botswana Harvard HIV Reference Laboratory	Sikhulile Moyo et al
hCoV-19/Oman/52124428/2021	EPI_ISL_7952627	2021-12-06	Oman-NIC	Oman-NIC	Yathrib Al Zakwani et al
hCoV-19/CzechRepublic/KNL-010110215/2022	EPI_ISL_8615347	2022-01-03	Regional Hospital Liberec	Regional Hospital Liberec	Tomas Zajic et al
hCoV-19/Lithuania/S21M697/2021	EPI_ISL_8348264	2021-12-21	Viesoji istaiga Vilniaus universiteto ligonine Santaros klinikos	Vilnius University Hospital Santaros Klinikos, Center of Laboratory Medicine	Monika Katenaite et al
hCoV-19/Canada/SK-NML-277333/2021	EPI_ISL_8616033	2021-12-23	SK-Roy Romanow Provincial Laboratory	National Microbiology Laboratory (NML)	Anna Majer et al
hCoV-19/SouthAfrica/SU-NHLS_3674/2022	EPI_ISL_8649333	2022-01-04	Division of Medical Virology, National Health Laboratory Service (NHLS), Tygerberg Hospital / Stellenbosch University	Division of Medical Virology, National Health Laboratory Service (NHLS), Tygerberg Hospital / Stellenbosch University	Susan Engelbrecht et al
hCoV-19/USA/FL-CDC-LC0443386/2021	EPI_ISL_8468746	2021-12-17	Laboratory Corporation of America	Centers for Disease Control and Prevention Division of Viral Diseases, Pathogen Discovery	Dakota Howard et al
hCoV-19/SouthAfrica/NHLS-UCT-LA-Z742/2021	EPI_ISL_7543913	2021-11-23	Lancet	NHLS/UCT	Arash Iranzadeh et al
hCoV-19/USA/MA-CDC-STM-NM6BBF4A3/2022	EPI_ISL_8624726	2022-01-02	Helix	Centers for Disease Control and Prevention Division of Viral Diseases, Pathogen Discovery	Dakota Howard et al
hCoV-19/Zambia/ZMB-128376/2021	EPI_ISL_7988149	2021-11-30	University of Zambia, School of Veterinary Medicine	UNZAVET and PATH	Mulenga Mwenda-Chimfwembe et al
hCoV-19/CzechRepublic/CSQ4697/2022	EPI_ISL_8541376	2022-01-04	Nemocnice Vyskov	University Hospital Brno, CMBG	Bezdicek Matej et al
hCoV-19/Botswana/R63B50_BHP_923454/2021	EPI_ISL_8608081	2021-12-28	Botswana Harvard HIV Reference Laboratory	Botswana Harvard HIV Reference Laboratory	Sikhulile Moyo et al
hCoV-19/Australia/QLD14162/2022	EPI_ISL_8438469	2022-01-01	PHV-FSS	PHV-FSS	Chenwei Wang on behalf of Q-PHIRE Genomics et al
hCoV-19/Australia/NSW-RPAH-2171/2022	EPI_ISL_8597863	2022-01-04	New South Wales Health Pathology Royal Prince Alfred Hospital	Microbiology RPAH	Foster et al
hCoV-19/USA/CO-CDPHE-2102572325/2022	EPI_ISL_8644173	2022-01-03	Colorado Department of Public Health and Environment	Colorado Department of Public Health and Environment	Laura Bankers et al
hCoV-19/Pakistan/NIH-B33-S13/2022	EPI_ISL_8650055	2022-01-03	Department of Virology	Department of Virology	Massab Umair et al
hCoV-19/Pakistan/NIH-B33-S1/2022	EPI_ISL_8650048	2022-01-03	Department of Virology	Department of Virology	Massab Umair et al
hCoV-19/England/LSPA-2F9AF81/2021	EPI_ISL_8137580	2021-12-18	Rosalind Franklin Laboratory	Wellcome Sanger Institute for the COVID-19 Genomics UK (COG-UK) Consortium	Donald Fraser et al
hCoV-19/Italy/LOM-Auxo-202201077732/2022	EPI_ISL_8530298	2022-01-03	IstitutoAuxologicoItaliano	Istituto Auxologico Italiano	Erminio Torresani et al
hCoV-19/Belgium/ULG-22645/2021	EPI_ISL_7696331	2021-12-12	University of LiÃ¨ge COVID-19 testing center	GIGA Medical Genomics	Keith Durkin et al
hCoV-19/Ireland/KK-NVRL-S21IRL00572199/2021	EPI_ISL_8350067	2021-12-15	National Virus Reference Laboratory	National Virus Reference Laboratory	Zoe Yandle et al
hCoV-19/Australia/VIC33851/2022	EPI_ISL_8646228	2022-01-01	Microbiological Diagnostic Unit - Public Health Laboratory (MDU-PHL)	Microbiological Diagnostic Unit - Public Health Laboratory (MDU-PHL)	Seemann et al
hCoV-19/Australia/WA899/2022	EPI_ISL_8405517	2022-01-03	PathWest Laboratory Medicine WA	PathWest Laboratory Medicine WA Microbial Surveillance Unit	PathWest Laboratory Medicine WA Microbial Surveillance Unit et al
hCoV-19/Australia/VIC34270/2021	EPI_ISL_8646129	2021-12-31	Microbiological Diagnostic Unit - Public Health Laboratory (MDU-PHL)	Microbiological Diagnostic Unit - Public Health Laboratory (MDU-PHL)	Seemann et al
hCoV-19/Azerbaijan/MHTM7/2022	EPI_ISL_8540401	2022-01-10	National Hematology and Transfusiology Center, Department of Medical Genetics	National Hematology and Transfusiology Center, Department of Medical Genetics	Agha Rza Aghayev et al
hCoV-19/Moldova/426/2022	EPI_ISL_8519898	2022-01-04	Virology Laboratory, NAPH, Moldova	Virology Laboratory, NAPH, Moldova	Halacu Ala et al
hCoV-19/Spain/MD-HRYC-71835836/2021	EPI_ISL_8380699	2021-12-22	Servicio de Microbiologia Hospital Ramon y Cajal	Servicio de Microbiologia Hospital Ramon y Cajal	Ponce-Alonso M et al
hCoV-19/Netherlands/ZH-LUMC-1477/2022	EPI_ISL_8673577	2022-01-03	Leids Universitair Medisch Centrum	Leiden University Medical Center	Stefan Boers et al
hCoV-19/Spain/MD-HULP-060425708/2022	EPI_ISL_8594197	2022-01-03	Servicio MicrobiologÃ­a Hospital La Paz	Servicio MicrobiologÃ­a Hospital La Paz	Fernando LÃ¡zaro et al
hCoV-19/Spain/MD-HULP-060423540/2022	EPI_ISL_8594210	2022-01-01	Servicio MicrobiologÃ­a Hospital La Paz	Servicio MicrobiologÃ­a Hospital La Paz	Fernando LÃ¡zaro et al
hCoV-19/Slovenia/17-085887-KR/2021	EPI_ISL_7897653	2021-12-10	National Laboratory for Health, Environment and Food, OMM, Kranj	NLZOH (National Laboratory for Health, Environment and Food) / CISLD (Clinical Institute of Special Laboratory Diagnostics), University Children's Hospital, University Medical Center Ljubljana	Sandra Janezic et al
hCoV-19/Mexico/VER-INMEGEN-47-279/2021	EPI_ISL_8436240	2021-12-24	SALUD DIGNA	Instituto Nacional de Medicina Genomica	Cedro-Tanda A et al
hCoV-19/Australia/NT10005/2021	EPI_ISL_8406432	2021-12-31	PathWest Laboratory Medicine WA	PathWest Laboratory Medicine WA	PathWest Laboratory Medicine WA Microbial Surveillance Unit et al
hCoV-19/Australia/QLD5381/2021	EPI_ISL_8437948	2021-12-25	PHV-FSS	PHV-FSS	Chenwei Wang on behalf of Q-PHIRE Genomics et al
hCoV-19/Australia/QLD3776/2021	EPI_ISL_8215942	2021-12-22		PHV-FSS	Son Nguyen on behalf of Q-PHIRE Genomics et al
hCoV-19/Australia/NSW-RPAH-2208/2022	EPI_ISL_8640773	2022-01-01	New South Wales Health Pathology Royal Prince Alfred Hospital	Microbiology RPAH	Foster et al
hCoV-19/Australia/SA14661/2022	EPI_ISL_8563309	2022-01-01	SA Pathology	SA Pathology	Caitlin Selway et al
hCoV-19/Australia/SA15268/2022	EPI_ISL_8563325	2022-01-02	SA Pathology	SA Pathology	Caitlin Selway et al
hCoV-19/Australia/SA1366/2021	EPI_ISL_8373076	2021-12-18	SA Pathology	SA Pathology	Caitlin Selway et al
hCoV-19/Australia/QLD14320/2022	EPI_ISL_8437862	2022-01-01	PHV-FSS	PHV-FSS	Chenwei Wang on behalf of Q-PHIRE Genomics et al
hCoV-19/Denmark/DCGC-277630/2021	EPI_ISL_7916709	2021-12-11	Department of Bacteria, Parasites and Fungi, Statens Serum Institut, Copenhagen, Denmark	Statens Serum Institut Bioinformatics and Microbial Genomics	Danish Covid-19 Genome Consortium et al
hCoV-19/Australia/NSW-ICPMR-18418/2021	EPI_ISL_8333869	2021-12-18	4Cyte Pathology	NSW Health Pathology - Institute of Clinical Pathology and Medical Research; Westmead Hospital; University of Sydney	Arnott A. et al
hCoV-19/Australia/NSW-ICPMR-17664/2021	EPI_ISL_7987488	2021-12-12	Histopath	NSW Health Pathology - Institute of Clinical Pathology and Medical Research; Westmead Hospital; University of Sydney	Arnott A. et al
hCoV-19/Australia/ACT-2488/2021	EPI_ISL_8331832	2021-12-30	ACT Pathology	Schwessinger Lab	Austin Bird et al
hCoV-19/Australia/ACT-2483/2021	EPI_ISL_8331828	2021-12-28	ACT Pathology	Schwessinger Lab	Austin Bird et al
hCoV-19/Australia/NSW-RPAH-2191/2022	EPI_ISL_8600360	2022-01-04	New South Wales Health Pathology Royal Prince Alfred Hospital	Microbiology RPAH	Foster et al
hCoV-19/Australia/SA20506/2022	EPI_ISL_8563344	2022-01-03	SA Pathology	SA Pathology	Caitlin Selway et al
hCoV-19/Ghana/NMIMR-NCOV-21-60813/2021	EPI_ISL_8065973	2021-12-08	Noguchi Memorial Institute for Medical Research, University of Ghana, Legon, Ghana	Noguchi Memorial Institute for Medical Research, University of Ghana, Legon, Ghana	Bright Adu et al
hCoV-19/SouthAfrica/SU-NHLS_3706/2022	EPI_ISL_8649354	2022-01-07	Division of Medical Virology, National Health Laboratory Service (NHLS), Tygerberg Hospital / Stellenbosch University	Division of Medical Virology, National Health Laboratory Service (NHLS), Tygerberg Hospital / Stellenbosch University	Susan Engelbrecht et al
hCoV-19/Australia/QLD8706/2021	EPI_ISL_8438217	2021-12-28	PHV-FSS	PHV-FSS	Chenwei Wang on behalf of Q-PHIRE Genomics et al
hCoV-19/Panama/SEQ773/2021	EPI_ISL_7882750	2021-12-13	Genomics and Proteomics Departament, Gorgas Memorial Institute For Health Studies	Genomics and Proteomics Departament, Gorgas Memorial Institute For Health Studies	Claudia Gonzalez et al
hCoV-19/Australia/SA11222/2021	EPI_ISL_8563299	2021-12-30	SA Pathology	SA Pathology	Caitlin Selway et al
hCoV-19/Australia/SA6574/2021	EPI_ISL_8563271	2021-12-28	SA Pathology	SA Pathology	Caitlin Selway et al
